# Supplementary material for: Safety, tolerability, and immunogenicity of influenza vaccination with a high-density microarray patch: Results from a randomized, controlled phase I clinical trial
Source: PLoS Med. 2020 Mar 17;17(3):e1003024. doi: 10.1371/journal.pmed.1003024 (PMC7077342; doi:10.1371/journal.pmed.1003024)
Supplement: S1 Data — Data 1: Informed Consent; Data 2: Analysis Sets; Data 3: Demographics; Data 4: Study Drug Administration; Data 5: Skin Hardness Assessment; Data 6: Immunogenicity (ELISA IgG); Data 7: Immunogenicity (ADCC); Data 8: Immunogenicity (MBCs); Data 9: Immunogenicity (CMI); Data 10: Immunogenicity (Mucosal IgA); Data 11: Immunogenicity Results (HAI, MN); Data 12: TEAE–CRF Data only; Data 13: TEAEs–MedDRA Coding; Data 15: Treatment Site Tolerability Assessment; Data 16: Numeric Pain Intensity; Data 17: SII; Data 18: Application Site Status at End of Study; Data 19: Individual Treatment Site Tolerability Assessment; Data 20: Numeric Pain Intensity by Treatment; Data 21: Individual SII by Treatment. ADCC, antibody-dependent cellular cytotoxicity; CMI, cell-mediated immunity; CRF, case report form; ELISA, enzyme-linked immunosorbent assay; HAI, haemagglutination inhibition; IgA, immunoglobulin A; IgG, immunoglobulin G; MBC, memory B cell; MedDRA, medical dictionary for regulatory activities; MN, microneutralisation; SII, Skin Irritation Index; TEA, treatment emergent adverse event. (ZIP) [file pmed.1003024.s008.zip]

Archive with 22 entries (21 files):
- S1_Data/clinical supporting/
- S1_Data/clinical supporting/S1_Data1 Informed Consent.pdf
- S1_Data/clinical supporting/S1_Data10 Immunogenicity  (Mucosal IgA).pdf
- S1_Data/clinical supporting/S1_Data11 Immunogenicity Results (HAI, MNT).pdf
- S1_Data/clinical supporting/S1_Data12 TEAE - CRF Data only.pdf
- S1_Data/clinical supporting/S1_Data13 TEAEs - MedDRA Coding.pdf
- S1_Data/clinical supporting/S1_Data14 Prior and Concomitant Medications.pdf
- S1_Data/clinical supporting/S1_Data15 Treatment Site Tolerability Assessment.pdf
- S1_Data/clinical supporting/S1_Data16 Numeric Pain Intensity.pdf
- S1_Data/clinical supporting/S1_Data17 Skin Irritation Index.pdf
- S1_Data/clinical supporting/S1_Data18 Application Site  Status at End of Study.pdf
- S1_Data/clinical supporting/S1_Data19 Individual Trt Site Tolerability Assessment.pdf
- S1_Data/clinical supporting/S1_Data2 Analysis Sets.pdf
- S1_Data/clinical supporting/S1_Data20  Numeric Pain Intensity by Treatment.pdf
- S1_Data/clinical supporting/S1_Data21 Individual Skin Irritation Index by Treatment.pdf
- S1_Data/clinical supporting/S1_Data3 Demographics.pdf
- S1_Data/clinical supporting/S1_Data4 Study Drug Administration.pdf
- S1_Data/clinical supporting/S1_Data5 Skin Hardness Assessment.pdf
- S1_Data/clinical supporting/S1_Data6 Immunogenicity (ELISA IgG).pdf
- S1_Data/clinical supporting/S1_Data7 Immunogenicity (ADCC).pdf
- S1_Data/clinical supporting/S1_Data8 Immunogenicity  (Memory B Cells).pdf
- S1_Data/clinical supporting/S1_Data9 Immunogenicity (CMI).pdf
